# Supplementary material for: Antimicrobial Activity of Submerged Cultures of Endophytic Fungi Isolated from Three Chilean Nothofagus Species
Source: J Fungi (Basel). 2026 Jan 21;12(1):77. doi: 10.3390/jof12010077 (PMC12842994; doi:10.3390/jof12010077)
Supplement: Supplementary file 1 [file jof-12-00077-s001.zip]

Archive with 1 entries (1 files):
- jof-3999516-supplementary.pdf
